# Supplementary material for: Computational Modeling of Lipid Metabolism in Yeast
Source: Front Mol Biosci. 2016 Sep 27;3:57. doi: 10.3389/fmolb.2016.00057 (PMC5037213; doi:10.3389/fmolb.2016.00057)
Supplement: Supplementary Table 1 — Model reactions. [file Table1.xlsx]

## Sheet: SupplementaryTable1
Supplementary Table 1: Summary of all model reactions and their relevant parameters.
no.	Reaction name in model	Biological enzyme name	Enzyme standard name	Probability p	KM	Nmax	Catalyzed reaction(s)
I	self.acetyl_coa_synthase	pyruvate dehydrogenase, acetyl-CoA dihydrolipoamid S-acetyltransferase	Pda1/Pdb1, Lat1	-	550 (pyruvate)	650	pyruvate --> ACoA
II	self.acyl_synthase	ketoacyl synthase, ß-ketoacyl-ACP reductase, 3-hydroxyacyl-ACP dehydratase, enoyl-ACP reductase	Fas1/2, Cem1, Htd2, Etr1	-	1000 (acetyl_coa)	450	ACoA --> Acyl-CoA
III	self.lyso_PA_synthase	dihydroxyacetone phosphate acyltransferase, acyl-DHAP reductase, 1-acyl-glycerol 3-phosphate acyltransferase	Gpt1/Gat1, Ayr1, Slc1	-	30 (acyl_coa), 481.48 (DHAP)	17	Gly-3-P + Acyl-CoA --> lyso-PA, DHAP + Acyl-CoA --> lyso-PA
	self.PA_synthase			-	30 (acyl_coa), 5 (lyso-PA)	17	lyso-PA + Acyl-CoA --> PA
IV	self.DAG_synthase	PA phosphatase	Pah1	0.3 (G1), 0.01 (S-M)	-	30	PA --> DAG + Pi
V	self.TAG_synthase	acyl-CoA-diacylglycerol acyltransferase	Dga1	-	30 (acyl_coa), 5 (DAG)	30	DAG + Acyl-CoA --> TAG
VI	self.TAG_lipase	TAG lipase, sterol esterase	Tgl4, Tgl1	0.05 (G1), 0.6 (S-M)	-	23	TAG --> DAG + Acyl-CoA, Sterylester --> ergosterol + Acyl-CoA
VII	self.DAG_kinase	DAG kinase	Dgk1	0.03 (G1), 0.1 (S-M)	-	40	DAG + CTP --> PA + CDP
VIII	self.CDP_DG_synthase	CDP-DG synthase	Cds1	-	5 (PA), 1 (CTP)	20	PA + CTP --> CDP-DG + PPi
IX	self.PS_synthase	PS synthase	Cho1	-	150 (serine), 5 (CDP-DG)	18	CDP-DG + serine --> PS + CMP
X	self.PE_synthase	PS decarboxylase	Psd1/2	-	5 (PS)	12	PS --> PE + CO2
XI	self.PC_synthase	PE methyltransferase, phosphatidyl-N-methylethanolamine methyltransferase, phosphatidyl-N,N-dimethylethanolamine methyltransferase	Cho2, Opi3, Opi3	-	198.6 (SAM), 5 (PE)	5	PE + 3 SAM --> PC + 3 SAH
XII	self.glycerol_3_p_synthesis	glycerol 3-phosphate dehydrogenase	Gpd1	-	1000 (DHAP)	8	DHAP --> Gly-3-P
XIII	self.CL_synthase	phosphatidylglycerolphosphate synthase, PGP phosphatase, CL synthase	Pgs1, Gep4, Crd1	-	750 (glycerol_3_p_mito), 5 (CDP_DG)	2	2 CDP-DG + Gly-3-P --> CL + 2 CMP
XIV	self.inositol_synthesis	inositol 3-phosphate synthase, inositol monophosphatase	Ino1, Inm1	-	1000 (glucose_6_p)	5	Glu-6-P --> inositol
XV	self.PI_synthase	PI synthase	Pis1	-	210 (inositol), 5 (CDP_DG)	5	CDP-DG + inositol --> PI + CMP
XVI	self.Ergosterol_synthase	about 30 enzymes	Erg proteins	-	666.67 (acetyl_coa)	25	18 ACoA --> ergosterol
XVII	self.Sterylester_synthase	acyl-CoA sterol-acyltransferase 1, acyl-CoA sterol-acyltransferase 2	Are1/Are2	0.4 (G1), 0.2 (S-M)	-	25	ergosterol + ACoA --> sterylester
XVIII	self.ceramide_synthesis	serine palmitoyltransferase, 3-dehydrosphinganine reductase, sphingosine acyltransferase	Lcb1/2, Tsc10, Lag1/Lac1	-	250 (serine)	2	serine + 2 Acyl-CoA --> ceramide
XIX	self.Sphingolipid_synthase	inositol-P-ceramide synthase, phosphoinositol transferase, mannosyltransferase	Aur1, Sur1/Csh1/Csg2, Ipt1	-	5 (PI), 300 (ceramide)	2	2 PI + ceramide + GDP-Mannose --> SL + 2 DAG
