# Supplementary material for: Computational Modeling of Lipid Metabolism in Yeast
Source: Front Mol Biosci. 2016 Sep 27;3:57. doi: 10.3389/fmolb.2016.00057 (PMC5037213; doi:10.3389/fmolb.2016.00057)
Supplement: Supplementary Table 2 — Transport probabilities of all lipids to the different membranes. [file Table2.xlsx]

## Sheet: SupplementaryTable2
Supplementay Table 2: Transport probabilities of all lipids to the different membranes, based on ...
	PS	CL	PE	PC	PA	ES	SL	PI
plasma membrane	0.11658	0.00067	0.07035	0.05829	0.01407	0.32495	0.02412	0.06164
secretory vesicles	0.00074	4e-05	0.00127	0.002	7e-05	0.00429	0.0005	0.00109
vacuoles	0.005735	0.00217	0.02542	0.06107	0.00279	0.023715	0.010075	0.024025
nucleus	0.003636	0.000606	0.016564	0.027472	0.001313	0.03939	0.002626	0.009292
peroxisomes	0.000224	0.00035	0.001155	0.002429	8.4e-05	0.001967	0	0.000798
light microsomes	0.000364	2.1e-05	0.001855	0.002849	1.4e-05	0.001442	2.8e-05	0.00042
inner mito membrane	0.00087	0.00366	0.00546	0.00873	0.00033	0.00726	0	0.00369
outer mito membrane	0.00018	0.000885	0.004845	0.00678	0.00066	0.00015	0	0.001515
