# Supplementary material for: Computational Modeling of Lipid Metabolism in Yeast
Source: Front Mol Biosci. 2016 Sep 27;3:57. doi: 10.3389/fmolb.2016.00057 (PMC5037213; doi:10.3389/fmolb.2016.00057)
Supplement: Supplementary Table 3 — Data Zinser et al. (1991) and model results. [file Table3.xlsx]

## Sheet: SupplementaryTable3
Supplementary Table 3: Fractional lipid composition in the membranes. Model values with standard deviations calculated from 1000 model simulations, data adapted from Zinser (1991) and Clausen (1974, for lipid droplets)
			PS	CL	PE	PC	PA	ES	SL	TAG	PI	SE
inner mitochondrial membrane	experimental		0.029	0.122	0.182	0.291	0.011	0.242	0	0	0.123	0
	model	mean	0.0231951	0.190338	0.177005	0.26204	0.0132533	0.216734	0	0	0.117435	0
		std	0.00183578	0.00601823	0.00460214	0.00537048	0.00139223	0.00508098	0	0	0.00395957	0
nucleus	experimental		0.036	0.006	0.164	0.272	0.013	0.39	0.026	0	0.092	0
	model	mean	0.0289865	0.0243874	0.181274	0.254909	0.0264836	0.355253	0.0278984	0	0.100808	0
		std	0.00160046	0.00171629	0.0040331	0.0048213	0.00160968	0.00501939	0.00215042	0	0.0030392	0
plasma membrane	experimental		0.173	0.001	0.104	0.087	0.02	0.485	0.036	0	0.091	0
	model	mean	0.131403	0.00274573	0.123327	0.0862973	0.0335929	0.476906	0.0415125	0	0.104216	0
		std	0.00167381	0.00023512	0.00180935	0.00154617	0.0010904	0.00279997	0.00247018	0	0.00161596	0
light microsomes	experimental		0.052	0.003	0.265	0.407	0.002	0.206	0.004	0	0.059	0
	model	mean	0.0412055	0.00850961	0.292485	0.390891	0.00328798	0.19511	0.00439381	0	0.0641168	0
		std	0.00672803	0.00324495	0.016059	0.0176398	0.00199494	0.0140842	0.00223885	0	0.00837807	0
outer mitochondrial membrane	experimental		0.012	0.058	0.323	0.451	0.044	0.01	0	0	0.101	0
	model	mean	0.00979601	0.0931297	0.32117	0.416758	0.0519772	0.00825162	0	0	0.0989174	0
		std	0.00169988	0.00545113	0.00826153	0.00857549	0.0037433	0.00155687	0	0	0.00510328	0
secretory vesicles	experimental		0.073	0.004	0.116	0.2	0.007	0.429	0.05	0	0.109	0
	model	mean	0.0560078	0.0299069	0.145108	0.187267	0.0230451	0.382922	0.0537555	0	0.121988	0
		std	0.00696725	0.00538194	0.0118937	0.0123105	0.00479626	0.0159222	0.00763603	0	0.0107656	0
lipid droplets	experimental		0	0	0	0	0	0	0	0.5	0	0.5
	model	mean	0	0	0	0	0	0	0	0.533721	0	0.466279
		std	0	0	0	0	0	0	0	0.0902935	0	0.0902935
peroxisomes	experimental		0.032	0.05	0.165	0.347	0.012	0.281	0	0	0.114	0
	model	mean	0.0238406	0.106537	0.171726	0.314216	0.0162268	0.252425	0	0	0.115028	0
		std	0.0052758	0.0108105	0.0132983	0.016061	0.00418342	0.0147437	0	0	0.0109504	0
vacuoles	experimental		0.037	0.014	0.164	0.394	0.018	0.152	0.065	0	0.155	0
	model	mean	0.0238556	0.071673	0.181655	0.324954	0.0478527	0.119418	0.0665801	0	0.164012	0
		std	0.00148355	0.00352138	0.00541113	0.00553361	0.00239353	0.00376741	0.00573853	0	0.00455514	0
